# Supplementary material for: Polyphenol-Enriched Extracts of Prunus spinosa Fruits: Anti-Inflammatory and Antioxidant Effects in Human Immune Cells Ex Vivo in Relation to Phytochemical Profile
Source: Molecules. 2022 Mar 4;27(5):1691. doi: 10.3390/molecules27051691 (PMC8912089; doi:10.3390/molecules27051691)
Supplement: Supplementary file 1 [file molecules-27-01691-s001.zip]

Archive with 1 entries (1 files):
- molecules-1619495-supplementary.pdf
